# Supplementary material for: Disadvantages of the Use of Low-Protein Diets in Weaned Piglets and Nutritional Interventions: A Meta-Analysis
Source: Animals (Basel). 2026 Apr 10;16(8):1157. doi: 10.3390/ani16081157 (PMC13112980; doi:10.3390/ani16081157)
Supplement: Supplementary file 1 [file animals-16-01157-s001.zip]

Archive with 4 entries (4 files):
- S1.PRISMA_2020_checklist.pdf
- S2.Appendix to meta-analysis.pdf
- S3.Map drawing-eMethods.txt
- S4.Trim and Fill-eMethods.txt
