# Supplementary material for: Disadvantages of the Use of Low-Protein Diets in Weaned Piglets and Nutritional Interventions: A Meta-Analysis
Source: Animals (Basel). 2026 Apr 10;16(8):1157. doi: 10.3390/ani16081157 (PMC13112980; doi:10.3390/ani16081157)
Supplement: Supplementary file 1 [file animals-16-01157-s001.zip › S3.Map drawing-eMethods.txt]

library(tidyverse)
library(sf)
library(ggspatial)
library(RColorBrewer)
library(sjmisc)
library(raster)
library(rnaturalearth)


### world map draw
meta_data <- read.xlsx("C:\\Users\\ling\\Downloads\\Meta_point.xlsx", 1)
head(meta_data)
meta_data$Count <- factor(meta_data$Count, levels = c("1", '2', '3'))

library(ggplot2)
library(ggrepel)
library(maps)
library(ggspatial)
library(openxlsx)
library(maptools)
library(maps)
library(plotbiomes)


p <- ggplot() + borders("world", colour = "NA", fill = "grey")+
  geom_polygon(fill = "NA", colour = "NA", linetype = "dashed") +
  geom_point(data = meta_data, aes(x = longitude, y = latitude, color = Count), 
             size = 3, alpha = 1) +
  scale_color_manual(values = c('#921805',"#1f4e79", 'black')) +
  theme_bw()+theme(panel.grid.major=element_blank(),panel.grid.minor=element_blank())+
  theme(axis.text=element_text(colour='black',size=11)) +
  xlab("Longitude") + ylab("Latitude")+ 
  theme(legend.position = c(0.1,0.5))
p
