# Supplementary material for: Disadvantages of the Use of Low-Protein Diets in Weaned Piglets and Nutritional Interventions: A Meta-Analysis
Source: Animals (Basel). 2026 Apr 10;16(8):1157. doi: 10.3390/ani16081157 (PMC13112980; doi:10.3390/ani16081157)
Supplement: Supplementary file 1 [file animals-16-01157-s001.zip › S4.Trim and Fill-eMethods.txt]

library(meta)
library(ggplot2)
data1 <- read.csv("D:/")

par(mfrow = c(1, 1))

meta_result <- metacont(n.e, mean.e, sd.e, n.c, mean.c, sd.c, data = data1, sm = "SMD")
tf_result <- trimfill(meta_result)

funnel(tf_result,
       xlab = "Hedges' g",
       ylab = "SE",
       main = "ADG",
       col = c("steelblue", "red"),
       pch = c(19, 1),
       cex = 1.2,
       lwd = 1.5,
       contour = c(0.95, 0.99),
       col.contour = c("gray70", "gray90"),
       legend = TRUE)
